# Supplementary material for: The Slaughterhouse as Hotspot of CC1 and CC6 Listeria monocytogenes Strains with Hypervirulent Profiles in an Integrated Poultry Chain of Italy
Source: Microorganisms. 2023 Jun 9;11(6):1543. doi: 10.3390/microorganisms11061543 (PMC10305255; doi:10.3390/microorganisms11061543)
Supplement: Supplementary file 1 [file microorganisms-11-01543-s001.zip]

Archive with 2 entries (2 files):
- Table_S1_metadata.csv
- Table_S2_snp_distance_matri_Rev1.xlsx
