# Supplementary material for: The Slaughterhouse as Hotspot of CC1 and CC6 Listeria monocytogenes Strains with Hypervirulent Profiles in an Integrated Poultry Chain of Italy
Source: Microorganisms. 2023 Jun 9;11(6):1543. doi: 10.3390/microorganisms11061543 (PMC10305255; doi:10.3390/microorganisms11061543)
Supplement: Supplementary file 1 [file microorganisms-11-01543-s001.zip › Table_S1_metadata.csv]

Genpat	Matrix of isolation	Slaughterhouse	Sampling date	Clonal Complex	Sequence Type	Bioproject	Biosample	Accession number
2021.TE.165406.1.2	poultry neck skin	M1	11/05/2016	CC6	6	PRJNA947067	SAMN33837380	JARNBL000000000
2021.TE.165406.1.3	poultry neck skin	M1	11/05/2016	CC6	6	PRJNA947067	SAMN33837381	JARNBM000000000
2021.TE.165406.1.4	poultry neck skin	M1	11/05/2016	CC6	6	PRJNA947067	SAMN33837382	JARNBN000000000
2021.TE.165406.1.5	poultry neck skin	M1	25/07/2016	CC6	6	PRJNA947067	SAMN33837383	JARNBO000000000
2021.TE.165406.1.6	poultry neck skin	M1	25/07/2016	CC6	6	PRJNA947067	SAMN33837384	JARNBP000000000
2021.TE.165406.1.7	poultry neck skin	M1	25/07/2016	CC6	6	PRJNA947067	SAMN33837385	JARNBQ000000000
2021.TE.165406.1.8	poultry neck skin	M1	06/10/2016	CC6	6	PRJNA947067	SAMN33837386	JARNBR000000000
2021.TE.165406.1.9	poultry neck skin	M1	06/10/2016	CC6	6	PRJNA947067	SAMN33837387	JARNBS000000000
2021.TE.165406.1.10	poultry neck skin	M1	06/10/2016	CC1	1	PRJNA947067	SAMN33837388	JARNBT000000000
2021.TE.165406.1.11	poultry neck skin	M1	06/10/2016	CC1	1	PRJNA947067	SAMN33837389	JARNBU000000000
2021.TE.165406.1.12	poultry neck skin	M1	06/10/2016	CC1	1	PRJNA947067	SAMN33837390	JARNBV000000000
2021.TE.165406.1.13	poultry neck skin	M1	06/10/2016	CC1	1	PRJNA947067	SAMN33837391	JARNBW000000000
2021.TE.165406.1.14	poultry neck skin	M1	06/10/2016	CC1	1	PRJNA947067	SAMN33837392	JARNBX000000000
2021.TE.165406.1.15	poultry neck skin	M1	06/10/2016	CC1	1	PRJNA947067	SAMN33837393	JARNBY000000000
2021.TE.165406.1.16	poultry neck skin	M1	06/10/2016	CC1	1	PRJNA947067	SAMN33837394	JARNBZ000000000
2021.TE.165406.1.17	poultry neck skin	M1	06/10/2016	CC1	1	PRJNA947067	SAMN33837395	JARNCA000000000
2021.TE.165406.1.18	poultry neck skin	M1	06/10/2016	CC1	1	PRJNA947067	SAMN33837396	JARNCB000000000
2021.TE.165406.1.19	poultry neck skin	M1	30/11/2016	CC6	6	PRJNA947067	SAMN33837397	JARNCC000000000
2021.TE.165406.1.20	poultry neck skin	M1	30/11/2016	CC1	1	PRJNA947067	SAMN33837398	JARNCD000000000
2021.TE.165406.1.21	poultry neck skin	M1	25/05/2017	CC1	1	PRJNA947067	SAMN33837399	JARNCE000000000
2021.TE.165406.1.22	poultry neck skin	M1	25/05/2017	CC1	1	PRJNA947067	SAMN33837400	JARNCF000000000
2021.TE.165406.1.23	poultry neck skin	M1	25/05/2017	CC9	9	PRJNA947067	SAMN33837401	JARNCG000000000
2021.TE.165406.1.24	poultry neck skin	M1	25/05/2017	CC9	9	PRJNA947067	SAMN33837402	JARNCH000000000
2021.TE.165406.1.25	poultry neck skin	M1	25/05/2017	CC121	121	PRJNA947067	SAMN33837403	JARNCI000000000
2021.TE.165406.1.26	poultry neck skin	M1	25/05/2017	CC6	6	PRJNA947067	SAMN33837404	JARNCJ000000000
2021.TE.165406.1.27	poultry neck skin	M1	25/05/2017	CC9	9	PRJNA947067	SAMN33837405	JARNCK000000000
2021.TE.165406.1.28	poultry neck skin	M1	25/05/2017	CC6	6	PRJNA947067	SAMN33837406	JARNCL000000000
2021.TE.165406.1.29	poultry neck skin	M1	25/05/2017	CC1	1	PRJNA947067	SAMN33837407	JARNCM000000000
2021.TE.165406.1.30	poultry neck skin	M1	25/05/2017	CC121	121	PRJNA947067	SAMN33837408	JARNCN000000000
2021.TE.165406.1.31	poultry neck skin	M1	25/05/2017	CC1	1	PRJNA947067	SAMN33837409	JARNCO000000000
2021.TE.165406.1.32	poultry neck skin	M2	07/09/2017	CC9	9	PRJNA947067	SAMN33837410	JARNCP000000000
2021.TE.165406.1.33	poultry neck skin	M2	07/09/2017	CC9	9	PRJNA947067	SAMN33837411	JARNCQ000000000
2021.TE.165406.1.34	poultry neck skin	M2	07/09/2017	CC9	9	PRJNA947067	SAMN33837412	JARNCR000000000
2021.TE.165406.1.35	poultry neck skin	M2	07/09/2017	CC9	9	PRJNA947067	SAMN33837413	JARNCS000000000
2021.TE.165406.1.36	poultry neck skin	M2	07/09/2017	CC9	9	PRJNA947067	SAMN33837414	JARNCT000000000
2021.TE.165406.1.37	poultry neck skin	M2	07/09/2017	CC9	9	PRJNA947067	SAMN33837415	JARNCU000000000
2021.TE.165406.1.38	poultry neck skin	M2	07/09/2017	CC9	9	PRJNA947067	SAMN33837416	JARNCV000000000
2021.TE.165406.1.39	poultry neck skin	M2	07/09/2017	CC9	9	PRJNA947067	SAMN33837417	JARNCW000000000
2021.TE.165406.1.40	poultry neck skin	M2	07/09/2017	CC9	9	PRJNA947067	SAMN33837418	JARNCX000000000
2021.TE.165406.1.41	poultry neck skin	M2	07/09/2017	CC9	9	PRJNA947067	SAMN33837419	JARNCY000000000
2021.TE.165406.1.42	poultry neck skin	M2	07/09/2017	CC9	9	PRJNA947067	SAMN33837420	JARNCZ000000000
2021.TE.165406.1.43	poultry neck skin	M2	07/09/2017	CC9	9	PRJNA947067	SAMN33837421	JARNDA000000000
2021.TE.165406.1.44	poultry neck skin	M2	07/09/2017	CC9	9	PRJNA947067	SAMN33837422	JARNDB000000000
2021.TE.165406.1.45	poultry neck skin	M2	07/09/2017	CC9	9	PRJNA947067	SAMN33837423	JARNDC000000000
2021.TE.165406.1.46	poultry neck skin	M2	07/09/2017	CC9	9	PRJNA947067	SAMN33837424	JARNDD000000000
2021.TE.165406.1.47	poultry neck skin	M2	07/09/2017	CC9	9	PRJNA947067	SAMN33837425	JARNDE000000000
2021.TE.165406.1.48	poultry neck skin	M2	07/09/2017	CC9	9	PRJNA947067	SAMN33837426	JARNDF000000000
2021.TE.165406.1.49	poultry neck skin	M2	07/09/2017	CC9	9	PRJNA947067	SAMN33837427	JARNDG000000000
2021.TE.165406.1.50	poultry neck skin	M2	07/09/2017	CC9	9	PRJNA947067	SAMN33837428	JARNDH000000000
2021.TE.165406.1.51	poultry neck skin	M2	07/09/2017	CC9	9	PRJNA947067	SAMN33837429	JARNDI000000000
2021.TE.165406.1.52	poultry neck skin	M2	07/09/2017	CC9	9	PRJNA947067	SAMN33837430	JARNDJ000000000
2021.TE.165406.1.53	poultry neck skin	M2	07/09/2017	CC9	9	PRJNA947067	SAMN33837431	JARNDK000000000
2021.TE.165406.1.54	poultry neck skin	M2	07/09/2017	CC9	9	PRJNA947067	SAMN33837432	JARNDL000000000
2021.TE.165406.1.55	poultry neck skin	M2	07/09/2017	CC9	9	PRJNA947067	SAMN33837433	JARNDM000000000
2021.TE.165406.1.56	poultry neck skin	M2	07/09/2017	CC9	9	PRJNA947067	SAMN33837434	JARNDN000000000
2021.TE.165406.1.57	poultry neck skin	M2	07/09/2017	CC9	9	PRJNA947067	SAMN33837435	JARNDO000000000
2021.TE.165406.1.58	poultry neck skin	M2	07/09/2017	CC9	9	PRJNA947067	SAMN33837436	JARNDP000000000
2021.TE.165406.1.59	poultry neck skin	M2	07/09/2017	CC9	9	PRJNA947067	SAMN33837437	JARNDQ000000000
2021.TE.165406.1.60	poultry neck skin	M2	07/09/2017	CC121	121	PRJNA947067	SAMN33837438	JARNDR000000000
2021.TE.165406.1.61	poultry neck skin	M1	26/10/2017	CC6	6	PRJNA947067	SAMN33837439	JARNDS000000000
2021.TE.165406.1.62	poultry neck skin	M1	26/10/2017	CC121	121	PRJNA947067	SAMN33837440	JARNDT000000000
2021.TE.165406.1.63	poultry neck skin	M1	26/10/2017	CC1	1	PRJNA947067	SAMN33837441	JARNDU000000000
2021.TE.165406.1.64	poultry neck skin	M1	26/10/2017	CC6	6	PRJNA947067	SAMN33837442	JARNDV000000000
2021.TE.165406.1.65	poultry neck skin	M1	26/10/2017	CC6	6	PRJNA947067	SAMN33837443	JARNDW000000000
2021.TE.165406.1.66	poultry neck skin	M1	26/10/2017	CC1	1	PRJNA947067	SAMN33837444	JARNDX000000000
2021.TE.165406.1.67	poultry neck skin	M1	26/10/2017	CC6	6	PRJNA947067	SAMN33837445	JARNDY000000000
2021.TE.165406.1.68	poultry neck skin	M1	26/10/2017	CC6	6	PRJNA947067	SAMN33837446	JARNDZ000000000
2021.TE.165406.1.69	poultry neck skin	M1	26/10/2017	CC121	121	PRJNA947067	SAMN33837447	JARNEA000000000
2021.TE.165406.1.70	poultry neck skin	M1	26/10/2017	CC1	1	PRJNA947067	SAMN33837448	JARNEB000000000
2021.TE.165406.1.71	poultry neck skin	M1	26/10/2017	CC121	121	PRJNA947067	SAMN33837449	JARNEC000000000
2021.TE.165406.1.72	poultry neck skin	M1	22/02/2017	CC6	6	PRJNA947067	SAMN33837450	JARNED000000000
2021.TE.165406.1.73	poultry neck skin	M1	22/02/2017	CC6	6	PRJNA947067	SAMN33837451	JARNEE000000000
2021.TE.165406.1.74	poultry neck skin	M1	22/02/2017	CC6	6	PRJNA947067	SAMN33837452	JARNEF000000000
2021.TE.165406.1.75	poultry neck skin	M1	06/04/2017	CC121	121	PRJNA947067	SAMN33837453	JARNEG000000000
2021.TE.165406.1.76	poultry neck skin	M1	06/04/2017	CC6	6	PRJNA947067	SAMN33837454	JARNEH000000000
2021.TE.165406.1.77	poultry neck skin	M1	06/04/2017	CC9	9	PRJNA947067	SAMN33837455	JARNEI000000000
2021.TE.165406.1.78	poultry neck skin	M1	06/04/2017	CC1	1	PRJNA947067	SAMN33837456	JARNEJ000000000
2021.TE.165406.1.79	poultry neck skin	M1	06/04/2017	CC121	121	PRJNA947067	SAMN33837457	JARNEK000000000
2021.TE.165406.1.80	poultry neck skin	M1	06/04/2017	CC6	6	PRJNA947067	SAMN33837458	JARNEL000000000
2021.TE.165406.1.81	poultry neck skin	M1	06/04/2017	CC6	6	PRJNA947067	SAMN33837459	JARNEM000000000
2021.TE.165406.1.82	poultry neck skin	M1	06/04/2017	CC121	121	PRJNA947067	SAMN33837460	JARNEN000000000
2021.TE.165406.1.83	poultry neck skin	M1	06/04/2017	CC1	1	PRJNA947067	SAMN33837461	JARNEO000000000
2021.TE.165406.1.84	poultry neck skin	M1	06/04/2017	CC121	121	PRJNA947067	SAMN33837462	JARNEP000000000
2021.TE.165406.1.85	poultry neck skin	M1	06/04/2017	CC6	6	PRJNA947067	SAMN33837463	JARNEQ000000000
2021.TE.165406.1.86	poultry neck skin	M1	06/04/2017	CC121	121	PRJNA947067	SAMN33837464	JARNER000000000
2021.TE.165406.1.87	poultry neck skin	M2	05/12/2017	CC9	9	PRJNA947067	SAMN33837465	JARNES000000000
2021.TE.165406.1.88	poultry neck skin	M2	05/12/2017	CC9	9	PRJNA947067	SAMN33837466	JARNET000000000
2021.TE.165406.1.89	poultry neck skin	M2	05/12/2017	CC9	9	PRJNA947067	SAMN33837467	JARNEU000000000
2021.TE.165406.1.90	poultry neck skin	M2	05/12/2017	CC9	9	PRJNA947067	SAMN33837468	JARNEV000000000
2021.TE.165406.1.91	poultry neck skin	M2	05/12/2017	CC9	9	PRJNA947067	SAMN33837469	JARNEW000000000
2021.TE.165406.1.92	poultry neck skin	M2	05/12/2017	CC9	9	PRJNA947067	SAMN33837470	JARNEX000000000
2021.TE.165406.1.93	poultry neck skin	M2	05/12/2017	CC9	9	PRJNA947067	SAMN33837471	JARNEY000000000
2021.TE.165406.1.94	poultry neck skin	M2	05/12/2017	CC9	9	PRJNA947067	SAMN33837472	JARNEZ000000000
2021.TE.165406.1.95	poultry neck skin	M2	05/12/2017	CC9	9	PRJNA947067	SAMN33837473	JARNFA000000000
2021.TE.165406.1.97	poultry neck skin	M2	05/12/2017	CC9	9	PRJNA947067	SAMN33837474	JARNFB000000000
2021.TE.165406.1.98	poultry neck skin	M2	05/12/2017	CC9	9	PRJNA947067	SAMN33837475	JARNFC000000000
2021.TE.165406.1.99	poultry neck skin	M2	05/12/2017	CC9	9	PRJNA947067	SAMN33837476	JARNFD000000000
2021.TE.165406.1.100	poultry neck skin	M2	05/12/2017	CC9	9	PRJNA947067	SAMN33837477	JARNFE000000000
2021.TE.165406.1.101	poultry neck skin	M2	05/12/2017	CC9	9	PRJNA947067	SAMN33837478	JARNFF000000000
2021.TE.165406.1.102	poultry neck skin	M2	05/12/2017	CC9	9	PRJNA947067	SAMN33837479	JARNFG000000000
2021.TE.165406.1.103	poultry neck skin	M2	05/12/2017	CC121	121	PRJNA947067	SAMN33837480	JARNFH000000000
2021.TE.165406.1.104	poultry neck skin	M2	05/12/2017	CC9	9	PRJNA947067	SAMN33837481	JARNFI000000000
2021.TE.165406.1.105	poultry neck skin	M2	05/12/2017	CC121	121	PRJNA947067	SAMN33837482	JARNFJ000000000
2021.TE.165406.1.106	poultry neck skin	M2	05/12/2017	CC9	9	PRJNA947067	SAMN33837483	JARNFK000000000
2021.TE.165406.1.107	poultry neck skin	M2	05/12/2017	CC9	9	PRJNA947067	SAMN33837484	JARNFL000000000
2021.TE.165406.1.108	poultry neck skin	M2	05/12/2017	CC9	9	PRJNA947067	SAMN33837485	JARNFM000000000
2021.TE.165406.1.109	poultry neck skin	M2	05/12/2017	CC9	9	PRJNA947067	SAMN33837486	JARNFN000000000
2021.TE.165406.1.110	poultry neck skin	M1	09/01/2018	CC6	6	PRJNA947067	SAMN33837487	JARNFO000000000
2021.TE.165406.1.111	poultry neck skin	M1	09/01/2018	CC6	6	PRJNA947067	SAMN33837488	JARNFP000000000
2021.TE.165406.1.112	poultry neck skin	M1	09/01/2018	CC9	9	PRJNA947067	SAMN33837489	JARNFQ000000000
2021.TE.165406.1.113	poultry neck skin	M1	09/01/2018	CC6	6	PRJNA947067	SAMN33837490	JARNFR000000000
2021.TE.165406.1.114	poultry neck skin	M1	09/01/2018	CC1	1	PRJNA947067	SAMN33837491	JARNFS000000000
2021.TE.165406.1.115	poultry neck skin	M1	09/01/2018	CC1	1	PRJNA947067	SAMN33837492	JARNFT000000000
2021.TE.165406.1.116	poultry neck skin	M1	26/10/2017	CC6	6	PRJNA947067	SAMN33837493	JARNFU000000000
2021.TE.165406.1.117	poultry neck skin	M1	26/10/2017	CC1	1	PRJNA947067	SAMN33837494	JARNFV000000000
2021.TE.165406.1.118	poultry neck skin	M1	26/10/2017	CC1	1	PRJNA947067	SAMN33837495	JARNFW000000000
2021.TE.165406.1.119	poultry neck skin	M1	26/10/2017	CC9	9	PRJNA947067	SAMN33837496	JARNFX000000000
2021.TE.165406.1.120	poultry neck skin	M1	26/10/2017	CC1	1	PRJNA947067	SAMN33837497	JARNFY000000000
2021.TE.165406.1.121	poultry neck skin	M1	26/10/2017	CC6	6	PRJNA947067	SAMN33837498	JARNFZ000000000
2021.TE.165406.1.122	poultry neck skin	M1	26/10/2017	CC1	1	PRJNA947067	SAMN33837499	JARNGA000000000
2021.TE.165406.1.123	poultry neck skin	M1	26/10/2017	CC193	193	PRJNA947067	SAMN33837500	JARNGB000000000
2021.TE.165406.1.124	poultry neck skin	M1	26/10/2017	CC1	1	PRJNA947067	SAMN33837501	JARNGC000000000
