# Supplementary material for: The Slaughterhouse as Hotspot of CC1 and CC6 Listeria monocytogenes Strains with Hypervirulent Profiles in an Integrated Poultry Chain of Italy
Source: Microorganisms. 2023 Jun 9;11(6):1543. doi: 10.3390/microorganisms11061543 (PMC10305255; doi:10.3390/microorganisms11061543)
Supplement: Supplementary file 1 [file microorganisms-11-01543-s001.zip › Table_S2_snp_distance_matri_Rev1.xlsx]

## Sheet: Foglio1
	2021.TE.165406.1.10	2021.TE.165406.1.100	2021.TE.165406.1.101	2021.TE.165406.1.102	2021.TE.165406.1.103	2021.TE.165406.1.104	2021.TE.165406.1.105	2021.TE.165406.1.106	2021.TE.165406.1.107	2021.TE.165406.1.108	2021.TE.165406.1.109	2021.TE.165406.1.11	2021.TE.165406.1.110	2021.TE.165406.1.111	2021.TE.165406.1.112	2021.TE.165406.1.113	2021.TE.165406.1.114	2021.TE.165406.1.115	2021.TE.165406.1.116	2021.TE.165406.1.117	2021.TE.165406.1.118	2021.TE.165406.1.119	2021.TE.165406.1.12	2021.TE.165406.1.120	2021.TE.165406.1.121	2021.TE.165406.1.122	2021.TE.165406.1.123	2021.TE.165406.1.124	2021.TE.165406.1.13	2021.TE.165406.1.14	2021.TE.165406.1.15	2021.TE.165406.1.16	2021.TE.165406.1.17	2021.TE.165406.1.18	2021.TE.165406.1.19	2021.TE.165406.1.2	2021.TE.165406.1.20	2021.TE.165406.1.21	2021.TE.165406.1.22	2021.TE.165406.1.23	2021.TE.165406.1.24	2021.TE.165406.1.25	2021.TE.165406.1.26	2021.TE.165406.1.27	2021.TE.165406.1.28	2021.TE.165406.1.29	2021.TE.165406.1.3	2021.TE.165406.1.30	2021.TE.165406.1.31
2021.TE.165406.1.10	0	57948	57966	57978	57002	57971	57545	57983	57978	57978	57976	9	4419	4704	57987	4745	10	6	4425	7	10	57985	6	8	4847	10	58151	12	11	9	11	10	7	10	4592	4651	7	8	7	57967	57973	57142	4617	57988	4501	7	4843	57277	7
2021.TE.165406.1.100	57948	0	16	5	23389	5	24671	19	6	15	13	64424	54674	61239	119	62158	59653	56224	53933	65667	64919	119	56451	65596	65965	56722	19080	63349	61078	63257	60303	61062	57885	57500	58108	58856	59176	62556	58199	122	120	23663	59157	120	55471	66088	66193	24064	62140
2021.TE.165406.1.101	57966	16	0	15	23385	15	24668	3	16	11	9	64439	54709	61272	117	62175	59669	56243	53970	65682	64937	117	56467	65612	65997	56741	19082	63365	61097	63273	60319	61078	57903	57520	58124	58889	59193	62571	58219	120	118	23662	59188	118	55503	66103	66227	24060	62157
2021.TE.165406.1.102	57978	5	15	0	23448	0	24736	18	1	14	13	64459	54742	61314	127	62201	59690	56262	53997	65704	64960	129	56486	65636	66042	56756	19109	63387	61117	63294	60341	61097	57919	57536	58146	58924	59214	62595	58235	130	128	23719	59232	128	55541	66127	66272	24126	62175
2021.TE.165406.1.103	57002	23389	23385	23448	0	23413	106	23448	23429	23423	23413	62912	54031	59932	23340	60678	58588	55505	53180	63933	63342	23337	55662	63887	64098	55990	22135	61941	59918	61871	59143	59908	57036	56671	57050	57731	58173	61227	57243	23329	23312	95	58071	23337	54718	64326	64226	100	60923
2021.TE.165406.1.104	57971	5	15	0	23413	0	24699	18	1	14	12	64445	54710	61275	117	62182	59675	56249	53969	65688	64943	117	56473	65618	66001	56746	19094	63371	61103	63279	60325	61084	57909	57526	58130	58891	59199	62577	58225	120	118	23684	59193	118	55507	66109	66230	24089	62162
2021.TE.165406.1.105	57545	24671	24668	24736	106	24699	0	24736	24715	24705	24699	63489	54584	60576	24668	61314	59139	56011	53729	64527	63915	24669	56174	64475	64776	56499	22918	62502	60469	62445	59689	60458	57564	57179	57652	58322	58695	61795	57775	24661	24641	59	58683	24667	55305	64914	64878	67	61466
2021.TE.165406.1.106	57983	19	3	18	23448	18	24736	0	19	14	13	64461	54746	61315	131	62200	59689	56261	54001	65704	64959	133	56487	65634	66043	56758	19119	63386	61114	63293	60340	61098	57920	57537	58147	58926	59213	62592	58236	134	132	23718	59231	132	55543	66125	66281	24126	62177
2021.TE.165406.1.107	57978	6	16	1	23429	1	24715	19	0	15	13	64460	54734	61303	121	62200	59690	56262	53987	65705	64960	122	56486	65637	66030	56756	19105	63387	61117	63294	60341	61097	57919	57536	58144	58914	59214	62595	58235	124	122	23699	59222	122	55532	66128	66259	24106	62176
2021.TE.165406.1.108	57978	15	11	14	23423	14	24705	14	15	0	8	64455	54731	61298	120	62191	59684	56256	53987	65698	64952	121	56482	65628	66026	56753	19103	63381	61109	63288	60335	61093	57915	57532	58139	58910	59208	62587	58231	123	121	23693	59214	121	55527	66119	66258	24098	62172
2021.TE.165406.1.109	57976	13	9	13	23413	12	24699	13	13	8	0	64453	54717	61283	116	62189	59682	56254	53973	65696	64950	116	56480	65626	66009	56751	19099	63379	61107	63286	60333	61091	57913	57530	58137	58897	59206	62585	58229	119	117	23683	59200	118	55513	66117	66237	24090	62170
2021.TE.165406.1.11	9	64424	64439	64459	62912	64445	63489	64461	64460	64455	64453	0	4587	4913	64467	4967	8	3	4585	7	8	64465	3	4	5099	8	64342	12	11	9	9	9	2	6	4796	4856	4	6	4	64447	64450	63054	4815	64468	4674	5	5084	63196	6
2021.TE.165406.1.110	4419	54674	54709	54742	54031	54710	54584	54746	54734	54731	54717	4587	0	34	54692	34	4460	4355	2	4617	4598	54693	4355	4609	3	4374	54983	4577	4491	4556	4481	4492	4406	4388	38	5	4466	4544	4421	54678	54674	54210	2	54691	6	4621	6	54325	4554
2021.TE.165406.1.111	4704	61239	61272	61314	59932	61275	60576	61315	61303	61298	61283	4913	34	0	61269	47	4755	4620	33	4957	4935	61270	4615	4956	41	4638	61226	4913	4797	4892	4773	4793	4691	4656	50	31	4764	4861	4707	61254	61248	60146	39	61269	36	4966	37	60288	4879
2021.TE.165406.1.112	57987	119	117	127	23340	117	24668	131	121	120	116	64467	54692	61269	0	62257	59697	56269	53950	65714	64971	3	56491	65646	65996	56768	19115	63396	61127	63302	60349	61104	57929	57544	58196	58838	59221	62604	58242	5	1	23650	59180	3	55493	66137	66183	24057	62185
2021.TE.165406.1.113	4745	62158	62175	62201	60678	62182	61314	62200	62200	62191	62189	4967	34	47	62257	0	4791	4651	37	5009	4987	62253	4643	5004	47	4672	62119	4956	4851	4935	4821	4831	4729	4695	7	37	4805	4914	4755	62234	62231	60861	41	62257	42	5017	40	61017	4920
2021.TE.165406.1.114	10	59653	59669	59690	58588	59675	59139	59689	59690	59684	59682	8	4460	4755	59697	4791	0	3	4465	5	4	59695	8	5	4912	5	59817	4	6	10	4	3	2	9	4653	4698	7	4	4	59677	59677	58716	4666	59698	4540	6	4897	58856	5
2021.TE.165406.1.115	6	56224	56243	56262	55505	56249	56011	56261	56262	56256	56254	3	4355	4620	56269	4651	3	0	4363	6	6	56267	5	4	4766	4	56554	7	6	8	5	3	1	8	4537	4575	5	4	3	56249	56249	55614	4540	56270	4422	4	4752	55742	2
2021.TE.165406.1.116	4425	53933	53970	53997	53180	53969	53729	54001	53987	53987	53973	4585	2	33	53950	37	4465	4363	0	4601	4591	53952	4354	4605	5	4384	54160	4567	4495	4554	4486	4502	4409	4389	39	7	4464	4547	4421	53938	53937	53350	3	53950	8	4612	7	53483	4545
2021.TE.165406.1.117	7	65667	65682	65704	63933	65688	64527	65704	65705	65698	65696	7	4617	4957	65714	5009	5	6	4601	0	7	65712	6	6	5157	8	65474	9	7	9	8	8	3	8	4832	4891	6	4	3	65694	65695	64079	4855	65715	4705	4	5138	64230	3
2021.TE.165406.1.118	10	64919	64937	64960	63342	64943	63915	64959	64960	64952	64950	8	4598	4935	64971	4987	4	6	4591	7	0	64969	7	3	5130	6	64770	6	12	10	10	7	4	8	4813	4877	4	4	7	64950	64950	63477	4833	64972	4689	8	5108	63625	5
2021.TE.165406.1.119	57985	119	117	129	23337	117	24669	133	122	121	116	64465	54693	61270	3	62253	59695	56267	53952	65712	64969	0	56489	65644	65997	56766	19122	63394	61125	63300	60347	61102	57927	57542	58192	58840	59219	62602	58240	6	4	23648	59181	5	55494	66135	66185	24056	62183
2021.TE.165406.1.12	6	56451	56467	56486	55662	56473	56174	56487	56486	56482	56480	3	4355	4615	56491	4643	8	5	4354	6	7	56489	0	5	4749	9	56755	9	8	3	6	7	4	7	4533	4570	3	3	3	56472	56473	55786	4539	56492	4426	3	4735	55910	4
2021.TE.165406.1.120	8	65596	65612	65636	63887	65618	64475	65634	65637	65628	65626	4	4609	4956	65646	5004	5	4	4605	6	3	65644	5	0	5153	3	65414	6	10	8	10	5	4	8	4827	4889	3	5	6	65625	65625	64029	4847	65647	4698	5	5133	64178	3
2021.TE.165406.1.121	4847	65965	65997	66042	64098	66001	64776	66043	66030	66026	66009	5099	3	41	65996	47	4912	4766	5	5157	5130	65997	4749	5153	0	4779	65596	5095	4969	5072	4937	4955	4834	4810	48	7	4919	5044	4856	65981	65975	64312	4	65997	8	5166	12	64482	5058
2021.TE.165406.1.122	10	56722	56741	56756	55990	56746	56499	56758	56756	56753	56751	8	4374	4638	56768	4672	5	4	4384	8	6	56766	9	3	4779	0	56987	6	12	12	14	8	4	10	4552	4589	6	9	5	56747	56750	56109	4555	56769	4451	5	4770	56235	5
2021.TE.165406.1.123	58151	19080	19082	19109	22135	19094	22918	19119	19105	19103	19099	64342	54983	61226	19115	62119	59817	56554	54160	65474	64770	19122	56755	65414	65596	56987	0	63298	61175	63248	60397	61137	58135	57790	58253	58960	59373	62594	58438	19107	19106	22222	59228	19117	55792	65824	65800	22530	62178
2021.TE.165406.1.124	12	63349	63365	63387	61941	63371	62502	63386	63387	63381	63379	12	4577	4913	63396	4956	4	7	4567	9	6	63394	9	6	5095	6	63298	0	11	14	10	5	6	10	4789	4849	8	7	7	63378	63377	62073	4808	63397	4669	11	5075	62213	8
2021.TE.165406.1.13	11	61078	61097	61117	59918	61103	60469	61114	61117	61109	61107	11	4491	4797	61127	4851	6	6	4495	7	12	61125	8	10	4969	12	61175	11	0	11	7	6	4	8	4696	4736	9	6	5	61107	61106	60043	4704	61128	4586	7	4955	60184	9
2021.TE.165406.1.14	9	63257	63273	63294	61871	63279	62445	63293	63294	63288	63286	9	4556	4892	63302	4935	10	8	4554	9	10	63300	3	8	5072	12	63248	14	11	0	10	10	6	10	4773	4825	6	4	7	63282	63283	62008	4778	63303	4656	5	5057	62156	6
2021.TE.165406.1.15	11	60303	60319	60341	59143	60325	59689	60340	60341	60335	60333	9	4481	4773	60349	4821	4	5	4486	8	10	60347	6	10	4937	14	60397	10	7	10	0	4	4	13	4671	4721	8	8	6	60329	60330	59277	4682	60350	4562	7	4924	59405	10
2021.TE.165406.1.16	10	61062	61078	61097	59908	61084	60458	61098	61097	61093	61091	9	4492	4793	61104	4831	3	3	4502	8	7	61102	7	5	4955	8	61137	5	6	10	4	0	3	10	4683	4739	6	6	4	61084	61087	60043	4705	61105	4579	5	4947	60178	6
2021.TE.165406.1.17	7	57885	57903	57919	57036	57909	57564	57920	57919	57915	57913	2	4406	4691	57929	4729	2	1	4409	3	4	57927	4	4	4834	4	58135	6	4	6	4	3	0	9	4598	4638	4	3	3	57909	57912	57171	4612	57930	4491	4	4828	57287	1
2021.TE.165406.1.18	10	57500	57520	57536	56671	57526	57179	57537	57536	57532	57530	6	4388	4656	57544	4695	9	8	4389	8	8	57542	7	8	4810	10	57790	10	8	10	13	10	9	0	4559	4608	6	5	7	57524	57526	56795	4573	57545	4460	8	4795	56918	8
2021.TE.165406.1.19	4592	58108	58124	58146	57050	58130	57652	58147	58144	58139	58137	4796	38	50	58196	7	4653	4537	39	4832	4813	58192	4533	4827	48	4552	58253	4789	4696	4773	4671	4683	4598	4559	0	39	4658	4759	4615	58173	58175	57241	43	58196	48	4841	41	57384	4762
2021.TE.165406.1.2	4651	58856	58889	58924	57731	58891	58322	58926	58914	58910	58897	4856	5	31	58838	37	4698	4575	7	4891	4877	58840	4570	4889	7	4589	58960	4849	4736	4825	4721	4739	4638	4608	39	0	4710	4804	4662	58824	58824	57908	5	58839	9	4899	5	58050	4813
2021.TE.165406.1.20	7	59176	59193	59214	58173	59199	58695	59213	59214	59208	59206	4	4466	4764	59221	4805	7	5	4464	6	4	59219	3	3	4919	6	59373	8	9	6	8	6	4	6	4658	4710	0	3	3	59201	59202	58300	4670	59222	4550	2	4908	58423	5
2021.TE.165406.1.21	8	62556	62571	62595	61227	62577	61795	62592	62595	62587	62585	6	4544	4861	62604	4914	4	4	4547	4	4	62602	3	5	5044	9	62594	7	6	4	8	6	3	5	4759	4804	3	0	2	62584	62583	61358	4766	62605	4639	3	5030	61505	4
2021.TE.165406.1.22	7	58199	58219	58235	57243	58225	57775	58236	58235	58231	58229	4	4421	4707	58242	4755	4	3	4421	3	7	58240	3	6	4856	5	58438	7	5	7	6	4	3	7	4615	4662	3	2	0	58222	58225	57387	4617	58243	4507	3	4852	57509	4
2021.TE.165406.1.23	57967	122	120	130	23329	120	24661	134	124	123	119	64447	54678	61254	5	62234	59677	56249	53938	65694	64950	6	56472	65625	65981	56747	19107	63378	61107	63282	60329	61084	57909	57524	58173	58824	59201	62584	58222	0	6	23645	59165	6	55478	66116	66169	24051	62164
2021.TE.165406.1.24	57973	120	118	128	23312	118	24641	132	122	121	117	64450	54674	61248	1	62231	59677	56249	53937	65695	64950	4	56473	65625	65975	56750	19106	63377	61106	63283	60330	61087	57912	57526	58175	58824	59202	62583	58225	6	0	23624	59157	4	55474	66116	66163	24032	62168
2021.TE.165406.1.25	57142	23663	23662	23719	95	23684	59	23718	23699	23693	23683	63054	54210	60146	23650	60861	58716	55614	53350	64079	63477	23648	55786	64029	64312	56109	22222	62073	60043	62008	59277	60043	57171	56795	57241	57908	58300	61358	57387	23645	23624	0	58260	23648	54915	64469	64422	1	61051
2021.TE.165406.1.26	4617	59157	59188	59232	58071	59193	58683	59231	59222	59214	59200	4815	2	39	59180	41	4666	4540	3	4855	4833	59181	4539	4847	4	4555	59228	4808	4704	4778	4682	4705	4612	4573	43	5	4670	4766	4617	59165	59157	58260	0	59180	11	4860	11	58406	4781
2021.TE.165406.1.27	57988	120	118	128	23337	118	24667	132	122	121	118	64468	54691	61269	3	62257	59698	56270	53950	65715	64972	5	56492	65647	65997	56769	19117	63397	61128	63303	60350	61105	57930	57545	58196	58839	59222	62605	58243	6	4	23648	59180	0	55494	66139	66184	24056	62186
2021.TE.165406.1.28	4501	55471	55503	55541	54718	55507	55305	55543	55532	55527	55513	4674	6	36	55493	42	4540	4422	8	4705	4689	55494	4426	4698	8	4451	55792	4669	4586	4656	4562	4579	4491	4460	48	9	4550	4639	4507	55478	55474	54915	11	55494	0	4708	9	55044	4640
2021.TE.165406.1.29	7	66088	66103	66127	64326	66109	64914	66125	66128	66119	66117	5	4621	4966	66137	5017	6	4	4612	4	8	66135	3	5	5166	5	65824	11	7	5	7	5	4	8	4841	4899	2	3	3	66116	66116	64469	4860	66139	4708	0	5145	64621	3
2021.TE.165406.1.3	4843	66193	66227	66272	64226	66230	64878	66281	66259	66258	66237	5084	6	37	66183	40	4897	4752	7	5138	5108	66185	4735	5133	12	4770	65800	5075	4955	5057	4924	4947	4828	4795	41	5	4908	5030	4852	66169	66163	64422	11	66184	9	5145	0	64592	5041
2021.TE.165406.1.30	57277	24064	24060	24126	100	24089	67	24126	24106	24098	24090	63196	54325	60288	24057	61017	58856	55742	53483	64230	63625	24056	55910	64178	64482	56235	22530	62213	60184	62156	59405	60178	57287	56918	57384	58050	58423	61505	57509	24051	24032	1	58406	24056	55044	64621	64592	0	61177
2021.TE.165406.1.31	7	62140	62157	62175	60923	62162	61466	62177	62176	62172	62170	6	4554	4879	62185	4920	5	2	4545	3	5	62183	4	3	5058	5	62178	8	9	6	10	6	1	8	4762	4813	5	4	4	62164	62168	61051	4781	62186	4640	3	5041	61177	0
2021.TE.165406.1.32	57977	11	18	11	23428	10	24711	23	11	18	16	64454	54725	61289	123	62188	59683	56255	53980	65697	64951	123	56481	65627	66014	56752	19100	63380	61108	63287	60334	61092	57914	57531	58136	58903	59207	62586	58230	125	124	23698	59206	125	55519	66118	66247	24103	62171
2021.TE.165406.1.33	57983	11	18	10	23461	10	24749	22	11	18	16	64463	54755	61325	134	62206	59694	56266	54007	65709	64965	135	56490	65640	66053	56761	19115	63391	61121	63298	60345	61101	57923	57540	58151	58933	59218	62599	58239	136	135	23731	59243	135	55551	66132	66291	24139	62180
2021.TE.165406.1.34	57982	11	18	10	23460	10	24749	22	11	18	16	64462	54752	61323	135	62205	59693	56265	54004	65708	64964	136	56489	65639	66051	56760	19116	63390	61120	63297	60344	61100	57922	57539	58150	58931	59217	62598	58238	137	136	23732	59241	136	55549	66131	66289	24139	62179
2021.TE.165406.1.35	57984	3	13	2	23460	2	24749	16	3	12	11	64465	54753	61327	126	62208	59695	56267	54007	65710	64967	128	56491	65642	66055	56762	19112	63392	61122	63299	60346	61102	57924	57541	58152	58935	59219	62600	58240	129	127	23732	59245	127	55553	66133	66294	24139	62181
2021.TE.165406.1.36	57984	5	15	1	23462	0	24750	19	1	14	12	64465	54754	61328	130	62208	59696	56268	54008	65711	64967	131	56492	65642	66056	56762	19117	63393	61123	63300	60347	61103	57925	57542	58153	58936	59220	62601	58241	133	131	23732	59246	132	55554	66134	66294	24140	62181
2021.TE.165406.1.37	57983	17	1	17	23453	16	24741	5	17	12	10	64463	54752	61325	129	62205	59694	56266	54005	65709	64965	129	56490	65640	66053	56760	19112	63391	61121	63298	60345	61101	57922	57540	58150	58933	59218	62599	58239	132	130	23723	59243	131	55551	66132	66291	24131	62180
2021.TE.165406.1.38	57982	4	14	3	23464	3	24752	17	4	13	11	64464	54754	61327	130	62207	59693	56265	54007	65708	64966	131	56489	65641	66056	56760	19119	63390	61120	63297	60344	61100	57922	57539	58150	58935	59217	62598	58238	133	131	23735	59245	131	55554	66131	66295	24142	62179
2021.TE.165406.1.39	57984	11	18	11	23457	10	24747	23	11	18	16	64466	54755	61327	131	62209	59695	56267	54009	65710	64968	132	56491	65643	66056	56762	19116	63392	61122	63299	60346	61102	57924	57541	58152	58935	59219	62600	58240	133	132	23729	59245	133	55554	66133	66295	24137	62181
2021.TE.165406.1.4	4835	65740	65773	65816	63804	65776	64449	65814	65806	65797	65783	5080	7	38	65731	43	4889	4745	8	5125	5099	65733	4732	5118	17	4759	65391	5065	4948	5045	4919	4942	4821	4785	41	6	4900	5023	4850	65717	65711	63994	12	65732	10	5134	2	64149	5035
2021.TE.165406.1.40	57981	11	18	10	23458	10	24749	22	11	18	16	64461	54751	61322	135	62204	59692	56264	54004	65707	64963	136	56488	65638	66050	56759	19114	63389	61119	63296	60343	61099	57921	57538	58149	58930	59216	62597	58237	137	136	23731	59240	136	55548	66130	66288	24139	62178
2021.TE.165406.1.41	57982	11	18	10	23457	10	24747	22	11	18	16	64462	54753	61323	134	62205	59693	56265	54005	65708	64964	135	56489	65639	66051	56760	19113	63390	61120	63297	60344	61100	57922	57539	58150	58931	59217	62598	58238	136	135	23729	59241	135	55549	66131	66289	24137	62179
2021.TE.165406.1.42	57984	3	13	3	23465	2	24753	17	3	12	10	64464	54755	61327	129	62207	59695	56267	54008	65710	64966	130	56491	65641	66055	56762	19114	63392	61122	63299	60346	61102	57924	57541	58152	58935	59219	62600	58240	132	130	23735	59245	131	55553	66133	66293	24143	62181
2021.TE.165406.1.43	57982	12	8	12	23458	11	24748	12	12	7	5	64464	54750	61324	128	62208	59692	56264	54003	65708	64966	129	56489	65641	66052	56760	19118	63390	61120	63297	60344	61100	57922	57539	58151	58932	59217	62598	58238	131	129	23730	59241	130	55550	66131	66292	24138	62179
2021.TE.165406.1.44	57983	3	13	2	23460	2	24748	16	3	12	10	64464	54753	61325	128	62207	59694	56266	54005	65709	64966	129	56490	65641	66053	56761	19117	63391	61121	63298	60345	61101	57923	57540	58151	58933	59218	62599	58239	131	129	23730	59243	129	55551	66132	66292	24138	62180
2021.TE.165406.1.45	57983	3	13	3	23457	2	24747	17	3	12	10	64463	54751	61323	125	62205	59694	56266	54003	65709	64965	125	56490	65640	66052	56761	19110	63391	61121	63298	60345	61101	57923	57540	58150	58931	59218	62599	58239	128	126	23729	59241	127	55550	66132	66289	24137	62180
2021.TE.165406.1.46	57977	13	9	13	23411	12	24697	13	13	8	6	64451	54714	61281	115	62191	59679	56254	53973	65694	64948	116	56478	65624	66006	56752	19097	63377	61108	63284	60331	61089	57914	57531	58139	58896	59204	62583	58230	118	116	23681	59197	117	55511	66115	66235	24088	62168
2021.TE.165406.1.47	57969	12	8	11	23420	11	24703	11	12	7	5	64449	54714	61282	115	62188	59679	56251	53965	65694	64950	115	56476	65626	66010	56747	19099	63377	61107	63284	60331	61087	57909	57526	58133	58892	59204	62585	58225	118	116	23691	59199	116	55509	66117	66240	24096	62166
2021.TE.165406.1.48	57981	3	13	3	23431	2	24718	17	3	12	10	64459	54722	61291	116	62200	59690	56262	53978	65704	64960	116	56486	65636	66017	56757	19101	63387	61117	63294	60341	61097	57919	57536	58145	58902	59214	62595	58235	119	117	23701	59210	118	55520	66127	66247	24108	62176
2021.TE.165406.1.49	57965	8	16	7	23410	7	24692	19	8	15	13	64444	54708	61272	119	62182	59675	56247	53961	65689	64945	119	56473	65621	65997	56742	19094	63372	61102	63279	60326	61082	57904	57521	58127	58883	59199	62580	58220	122	120	23682	59191	120	55502	66112	66230	24084	62161
2021.TE.165406.1.5	4802	63599	63613	63639	61998	63621	62647	63640	63637	63630	63628	5026	42	54	63696	12	4850	4711	43	5070	5044	63692	4698	5064	50	4727	63459	5013	4901	4993	4872	4891	4784	4745	12	40	4862	4966	4811	63673	63673	62188	45	63696	51	5078	45	62345	4985
2021.TE.165406.1.50	57969	13	20	13	23393	12	24673	25	13	20	18	64444	54711	61275	122	62178	59672	56247	53970	65687	64941	122	56470	65617	66001	56744	19088	63369	61101	63276	60324	61081	57906	57523	58127	58890	59196	62576	58222	124	123	23665	59190	124	55506	66108	66230	24065	62160
2021.TE.165406.1.51	57978	4	14	3	23431	1	24714	19	3	14	11	64458	54726	61296	127	62195	59689	56261	53980	65703	64959	126	56485	65635	66021	56756	19111	63386	61116	63293	60340	61096	57918	57535	58140	58907	59213	62594	58234	130	128	23701	59215	129	55526	66126	66253	24106	62175
2021.TE.165406.1.52	57976	4	14	3	23427	3	24708	17	4	13	11	64456	54722	61290	117	62194	59687	56259	53975	65701	64957	117	56483	65633	66015	56754	19095	63384	61114	63291	60338	61094	57916	57533	58139	58901	59211	62592	58232	120	118	23697	59209	118	55520	66124	66250	24101	62173
2021.TE.165406.1.53	57976	17	21	16	23418	16	24703	24	17	20	18	64455	54715	61284	125	62195	59687	56259	53970	65702	64958	125	56483	65633	66009	56754	19100	63384	61114	63291	60338	61093	57916	57533	58141	58895	59211	62592	58232	128	126	23688	59203	126	55514	66124	66240	24093	62173
2021.TE.165406.1.54	57974	3	13	3	23422	2	24705	17	3	12	10	64451	54726	61293	125	62186	59680	56252	53982	65694	64948	125	56478	65624	66020	56749	19108	63377	61105	63284	60331	61089	57911	57528	58134	58905	59204	62583	58227	128	126	23692	59209	127	55522	66115	66248	24097	62168
2021.TE.165406.1.55	57984	13	9	12	23448	12	24735	12	13	8	3	64464	54746	61317	117	62206	59695	56267	53999	65709	64965	119	56491	65641	66045	56762	19102	63392	61122	63299	60346	61102	57924	57541	58151	58927	59219	62600	58240	120	118	23718	59235	118	55544	66132	66279	24125	62181
2021.TE.165406.1.56	57982	4	14	2	23457	1	24744	18	2	13	11	64462	54750	61323	129	62205	59693	56265	54004	65708	64964	130	56489	65639	66051	56760	19113	63390	61120	63297	60344	61100	57922	57539	58150	58931	59217	62598	58238	132	130	23727	59241	131	55549	66131	66289	24134	62179
2021.TE.165406.1.57	57982	3	13	2	23461	2	24751	16	3	12	10	64463	54750	61322	127	62205	59693	56265	54002	65708	64965	128	56489	65640	66050	56760	19116	63390	61120	63297	60344	61100	57922	57539	58149	58931	59217	62598	58238	130	128	23733	59240	128	55548	66131	66290	24141	62179
2021.TE.165406.1.58	57978	13	9	12	23445	12	24734	12	13	8	2	64458	54743	61314	124	62200	59689	56261	53996	65703	64959	125	56485	65635	66042	56756	19109	63386	61116	63293	60340	61096	57918	57535	58145	58924	59213	62594	58234	127	125	23717	59232	125	55541	66126	66281	24124	62175
2021.TE.165406.1.59	57982	9	19	6	23452	6	24739	22	7	18	16	64462	54742	61312	124	62203	59693	56265	53995	65707	64963	125	56489	65639	66040	56760	19108	63390	61120	63297	60344	61100	57922	57539	58148	58922	59217	62598	58238	127	125	23722	59230	125	55540	66130	66276	24130	62179
2021.TE.165406.1.6	4758	62250	62265	62288	60772	62272	61406	62292	62286	62282	62280	4980	33	46	62347	6	4809	4670	36	5020	5000	62343	4663	5019	42	4686	62197	4973	4858	4946	4836	4851	4743	4711	6	33	4825	4930	4769	62324	62326	60963	38	62347	44	5030	37	61120	4943
2021.TE.165406.1.60	57471	24493	24490	24555	106	24519	1	24555	24535	24527	24520	63413	54500	60478	24485	61212	59067	55946	53660	64454	63839	24487	56107	64403	64679	56439	22791	62428	60400	62369	59613	60386	57502	57123	57561	58237	58633	61718	57717	24479	24459	62	58601	24484	55223	64844	64786	70	61392
2021.TE.165406.1.61	4142	48008	48037	48068	47818	48042	48328	48073	48060	48058	48045	4269	18	29	48026	28	4185	4098	20	4291	4271	48028	4087	4287	25	4117	48645	4260	4197	4253	4198	4205	4142	4107	31	19	4174	4242	4143	48013	48011	47993	23	48025	23	4292	21	48096	4252
2021.TE.165406.1.62	57064	23436	23434	23499	98	23462	81	23498	23478	23470	23462	62966	54133	60075	23428	60809	58646	55546	53276	63999	63388	23430	55720	63941	64237	56031	22148	61998	59967	61929	59193	59955	57085	56699	57170	57825	58216	61277	57303	23420	23402	3	58190	23427	54841	64383	64344	4	60961
2021.TE.165406.1.63	10	61522	61539	61559	60298	61545	60848	61560	61559	61555	61553	10	4514	4819	61568	4870	2	2	4509	6	9	61566	6	6	4991	5	61561	7	7	11	6	2	3	10	4711	4757	9	5	4	61547	61551	60426	4728	61570	4598	5	4978	60562	5
2021.TE.165406.1.64	4672	59696	59730	59771	58535	59733	59148	59770	59761	59754	59740	4875	4	39	59717	41	4724	4585	5	4921	4901	59718	4585	4914	8	4612	59714	4878	4769	4853	4740	4756	4664	4625	43	11	4730	4830	4675	59702	59694	58715	10	59717	2	4934	12	58863	4843
2021.TE.165406.1.65	4582	56703	56738	56774	55782	56739	56380	56775	56764	56759	56746	4761	9	39	56724	46	4615	4503	9	4799	4779	56725	4507	4794	10	4534	56898	4760	4654	4737	4637	4652	4567	4535	49	10	4635	4726	4581	56709	56706	55984	9	56724	8	4803	15	56119	4730
2021.TE.165406.1.66	12	57416	57431	57451	56570	57437	57077	57451	57451	57446	57444	8	4391	4670	57459	4710	8	8	4406	10	6	57457	10	5	4821	6	57623	8	12	10	14	7	7	11	4569	4625	8	6	9	57439	57440	56681	4579	57460	4487	10	4811	56808	7
2021.TE.165406.1.67	4577	57488	57524	57565	56489	57526	57089	57563	57555	57547	57533	4765	21	34	57516	31	4632	4495	22	4799	4785	57517	4500	4799	26	4520	57607	4761	4666	4737	4654	4666	4562	4542	29	19	4641	4728	4587	57501	57492	56681	22	57516	26	4806	23	56831	4731
2021.TE.165406.1.68	4747	62426	62459	62498	60994	62462	61647	62501	62488	62484	62470	4959	5	40	62449	47	4790	4648	6	4999	4980	62450	4644	4999	6	4670	62307	4952	4840	4931	4813	4835	4725	4695	49	9	4805	4910	4749	62434	62430	61204	8	62450	1	5013	12	61358	4918
2021.TE.165406.1.69	57605	24968	24964	25033	107	24995	70	25033	25012	25002	24996	63569	54663	60665	24962	61391	59209	56084	53815	64609	63995	24961	56248	64560	64868	56576	23083	62580	60552	62525	59765	60535	57638	57250	57734	58412	58773	61873	57853	24954	24935	16	58769	24961	55384	64997	64973	17	61545
2021.TE.165406.1.7	4622	58646	58682	58719	57582	58684	58189	58721	58709	58705	58691	4812	19	32	58675	32	4661	4535	20	4840	4820	58676	4541	4836	25	4554	58718	4801	4707	4780	4687	4708	4605	4584	33	18	4665	4758	4624	58660	58655	57783	20	58675	25	4848	23	57935	4765
2021.TE.165406.1.70	8	64587	64602	64623	63008	64608	63594	64624	64623	64617	64615	4	4582	4927	64635	4971	3	3	4572	6	6	64633	4	4	5107	4	64479	6	8	11	9	7	1	7	4799	4852	6	6	3	64615	64616	63156	4819	64636	4675	8	5091	63299	5
2021.TE.165406.1.71	57619	24884	24880	24949	124	24911	87	24949	24928	24918	24912	63577	54681	60675	24883	61411	59221	56094	53826	64623	64009	24885	56260	64571	64885	56580	23060	62594	60562	62536	59774	60547	57644	57260	57753	58426	58787	61885	57861	24875	24856	92	58787	24882	55403	65010	64990	93	61550
2021.TE.165406.1.72	4799	63871	63906	63947	62260	63909	62930	63948	63937	63931	63916	5031	2	38	63901	43	4847	4711	3	5074	5051	63902	4702	5069	1	4725	63628	5017	4900	4996	4878	4889	4779	4755	46	6	4862	4975	4802	63886	63880	62473	3	63902	8	5084	9	62638	4984
2021.TE.165406.1.73	4800	64431	64465	64505	62697	64468	63373	64509	64495	64489	64475	5040	2	41	64462	49	4855	4708	4	5084	5063	64463	4698	5084	5	4735	64147	5028	4915	5006	4878	4902	4787	4757	48	10	4865	4984	4809	64447	64441	62915	5	64462	7	5101	13	63083	4998
2021.TE.165406.1.74	4657	59709	59743	59785	58504	59747	59131	59789	59774	59773	59752	4857	3	35	59734	39	4702	4566	4	4904	4879	59735	4558	4894	3	4595	59754	4856	4755	4831	4725	4741	4643	4607	42	9	4708	4814	4662	59719	59713	58702	6	59734	7	4911	9	58853	4824
2021.TE.165406.1.75	57595	24855	24852	24920	123	24883	86	24920	24899	24889	24883	63549	54648	60638	24850	61371	59195	56067	53799	64593	63980	24852	56231	64539	64845	56563	23036	62564	60534	62508	59747	60520	57619	57236	57719	58388	58759	61854	57838	24844	24823	90	58751	24849	55375	64978	64948	91	61527
2021.TE.165406.1.76	4175	48340	48369	48397	48236	48372	48734	48400	48389	48387	48374	4304	4	27	48346	31	4212	4124	5	4323	4309	48349	4122	4320	6	4152	49040	4299	4231	4288	4225	4230	4169	4151	28	1	4210	4281	4175	48333	48335	48418	7	48346	7	4325	4	48523	4280
2021.TE.165406.1.77	57983	118	116	126	23331	116	24664	130	120	119	116	64460	54684	61259	1	62245	59688	56260	53946	65705	64960	3	56484	65635	65986	56761	19115	63387	61116	63293	60340	61097	57922	57537	58187	58832	59212	62593	58235	4	2	23645	59168	2	55485	66126	66172	24053	62178
2021.TE.165406.1.78	9	64926	64942	64966	63319	64948	63897	64965	64966	64958	64956	9	4601	4939	64977	4982	6	9	4584	12	12	64975	5	11	5126	6	64743	11	10	11	9	4	5	8	4807	4866	3	7	3	64956	64956	63462	4832	64978	4685	6	5109	63611	10
2021.TE.165406.1.79	57568	24830	24826	24895	125	24857	87	24895	24874	24864	24858	63517	54624	60611	24825	61349	59167	56040	53773	64565	63949	24827	56207	64513	64822	56533	23053	62539	60506	62476	59721	60491	57592	57211	57693	58365	58731	61826	57815	24817	24798	90	58737	24824	55350	64951	64927	91	61497
2021.TE.165406.1.8	4501	55417	55448	55484	54576	55453	55136	55486	55475	55470	55457	4670	9	36	55400	43	4545	4425	10	4694	4681	55402	4431	4694	13	4450	55757	4658	4573	4640	4561	4572	4490	4467	40	8	4543	4625	4504	55386	55385	54742	14	55401	15	4708	6	54875	4637
2021.TE.165406.1.80	4832	65025	65042	65065	63266	65048	63913	65065	65066	65058	65054	5069	38	48	65114	24	4885	4741	37	5121	5094	65110	4727	5116	43	4759	64815	5056	4940	5038	4909	4933	4815	4785	27	35	4895	5015	4839	65096	65089	63458	38	65114	41	5131	41	63621	5025
2021.TE.165406.1.81	4799	64128	64162	64203	62531	64165	63187	64207	64193	64187	64172	5027	22	31	64156	33	4852	4710	24	5076	5050	64157	4698	5072	31	4720	63920	5020	4900	4997	4879	4894	4777	4748	36	20	4864	4971	4805	64141	64135	62742	26	64156	28	5088	24	62903	4981
2021.TE.165406.1.82	57014	23263	23261	23327	115	23290	85	23327	23306	23297	23290	62908	54067	59989	23253	60718	58588	55493	53208	63923	63324	23257	55657	63870	64161	55992	21990	61931	59900	61860	59119	59896	57038	56659	57095	57756	58164	61215	57239	23247	23229	90	58121	23254	54770	64312	64267	91	60897
2021.TE.165406.1.83	5	48308	48328	48339	48186	48332	48638	48343	48338	48339	48337	6	4084	4297	48343	4318	3	3	4105	8	5	48342	5	4	4392	5	48940	5	6	7	5	4	4	9	4226	4265	7	5	6	48326	48329	48305	4232	48344	4159	7	4386	48401	3
2021.TE.165406.1.84	56766	22727	22725	22783	113	22749	78	22782	22762	22754	22746	62632	53813	59724	22716	60457	58331	55239	52973	63656	63060	22719	55415	63596	63874	55748	21703	61667	59639	61593	58878	59636	56776	56418	56846	57506	57912	60944	56997	22712	22693	93	57848	22717	54536	64038	63971	94	60653
2021.TE.165406.1.85	4667	59984	60000	60020	58747	60005	59353	60020	60020	60014	60011	4869	35	45	60068	20	4719	4577	35	4912	4894	60064	4584	4908	41	4616	60045	4868	4759	4845	4735	4755	4662	4624	23	35	4723	4824	4666	60048	60046	58925	37	60068	41	4921	37	59065	4842
2021.TE.165406.1.86	56853	22787	22783	22846	118	22810	81	22845	22826	22820	22810	62719	53894	59776	22775	60511	58416	55321	53020	63736	63135	22777	55498	63675	63930	55820	21686	61747	59723	61671	58962	59727	56867	56492	56901	57565	57992	61027	57078	22771	22750	91	57909	22774	54606	64115	64033	91	60726
2021.TE.165406.1.87	57981	14	10	14	23447	13	24734	14	14	9	7	64461	54734	61304	125	62203	59691	56263	53987	65706	64962	125	56488	65638	66032	56759	19109	63389	61119	63296	60343	61099	57921	57538	58148	58914	59216	62597	58237	128	126	23718	59221	127	55533	66129	66269	24124	62178
2021.TE.165406.1.88	57982	13	9	12	23453	12	24740	12	13	8	2	64462	54752	61324	125	62203	59693	56265	54004	65708	64964	126	56489	65639	66052	56760	19111	63390	61120	63297	60344	61100	57922	57539	58148	58932	59217	62598	58238	128	126	23723	59242	126	55550	66131	66290	24131	62179
2021.TE.165406.1.89	57980	1	15	5	23434	4	24723	19	5	14	12	64460	54732	61302	119	62201	59690	56262	53988	65704	64960	120	56486	65636	66029	56757	19104	63387	61117	63294	60341	61097	57919	57536	58146	58913	59214	62595	58235	122	120	23706	59221	121	55530	66128	66259	24113	62176
2021.TE.165406.1.9	4549	57383	57420	57454	56481	57421	57076	57456	57444	57441	57427	4731	21	30	57407	37	4587	4467	21	4765	4747	57408	4466	4761	25	4488	57551	4724	4628	4702	4611	4628	4533	4510	38	18	4589	4699	4550	57393	57388	56675	24	57407	25	4771	23	56815	4700
2021.TE.165406.1.90	57978	5	15	1	23433	0	24719	19	1	14	12	64459	54720	61291	118	62201	59690	56262	53975	65704	64960	119	56486	65636	66016	56756	19103	63387	61117	63294	60341	61097	57919	57536	58146	58902	59214	62595	58235	121	119	23704	59210	120	55521	66127	66250	24110	62175
2021.TE.165406.1.91	57978	13	15	12	23436	10	24724	20	13	16	14	64456	54727	61298	124	62197	59687	56261	53981	65702	64958	124	56483	65633	66025	56756	19109	63384	61116	63291	60338	61094	57918	57535	58141	58906	59211	62592	58234	127	125	23706	59215	125	55524	66125	66261	24114	62173
2021.TE.165406.1.92	57981	12	8	11	23442	11	24728	11	12	7	2	64461	54733	61304	123	62201	59692	56264	53986	65706	64962	125	56488	65638	66032	56759	19108	63389	61119	63296	60343	61099	57921	57538	58146	58914	59216	62597	58237	126	124	23712	59222	124	55531	66129	66267	24119	62178
2021.TE.165406.1.93	57976	5	15	1	23423	0	24710	19	1	14	12	64454	54703	61270	119	62191	59683	56255	53959	65697	64951	119	56481	65627	65995	56751	19103	63380	61108	63287	60334	61092	57914	57531	58139	58884	59207	62586	58230	122	120	23693	59187	121	55502	66118	66228	24099	62170
2021.TE.165406.1.94	57976	11	18	10	23425	10	24711	22	11	18	17	64454	54719	61288	123	62194	59685	56257	53975	65699	64954	124	56481	65630	66016	56751	19100	63381	61112	63289	60336	61092	57914	57531	58139	58898	59209	62590	58230	125	124	23695	59206	124	55517	66121	66251	24102	62170
2021.TE.165406.1.95	57966	5	15	1	23392	0	24678	19	1	14	12	64441	54688	61255	116	62179	59670	56245	53951	65684	64938	116	56469	65614	65980	56741	19089	63367	61098	63274	60321	61079	57904	57521	58128	58870	59194	62573	58220	119	117	23666	59172	118	55486	66105	66210	24069	62157
2021.TE.165406.1.97	57974	5	15	1	23429	0	24715	19	1	14	12	64452	54725	61292	126	62187	59681	56253	53981	65695	64949	126	56479	65625	66017	56749	19110	63378	61106	63285	60332	61090	57912	57529	58135	58906	59205	62584	58228	129	127	23699	59209	128	55524	66116	66246	24106	62168
2021.TE.165406.1.98	57960	5	15	1	23404	0	24683	19	1	14	12	64438	54684	61252	118	62171	59667	56239	53945	65679	64934	119	56464	65611	65977	56737	19092	63364	61092	63271	60318	61076	57898	57515	58120	58869	59191	62570	58214	121	119	23679	59169	120	55486	66100	66208	24077	62154
2021.TE.165406.1.99	57971	12	8	11	23402	11	24684	11	12	7	2	64446	54709	61274	117	62182	59677	56247	53967	65689	64945	118	56475	65619	66000	56746	19095	63372	61102	63281	60326	61086	57908	57525	58131	58892	59201	62578	58224	120	118	23673	59191	118	55507	66110	66228	24076	62165
[truncated: 73 more columns]
